# Supplementary material for: Minimally Invasive Sampling of Mediastinal Lesions
Source: Life (Basel). 2024 Oct 11;14(10):1291. doi: 10.3390/life14101291 (PMC11509195; doi:10.3390/life14101291)
Supplement: Supplementary file 1 [file life-14-01291-s001.zip]

Archive with 2 entries (2 files):
- Supplementary file - Search strategy.pdf
- Video 1.mp4
